# Supplementary material for: Pesticide-Induced Inflammation at a Glance
Source: Toxics. 2023 Oct 31;11(11):896. doi: 10.3390/toxics11110896 (PMC10675742; doi:10.3390/toxics11110896)
Supplement: Supplementary file 1 [file toxics-11-00896-s001.zip]

Archive with 1 entries (1 files):
- toxics-2674908-supplementary.pdf
